# Supplementary material for: Budgeting for Environmental Health Services in Healthcare Facilities: A Ten-Step Model for Planning and Costing
Source: Int J Environ Res Public Health. 2020 Mar 20;17(6):2075. doi: 10.3390/ijerph17062075 (PMC7143484; doi:10.3390/ijerph17062075)
Supplement: Supplementary file 1 [file ijerph-17-02075-s001.zip]

Archive with 1 entries (1 files):
- ijerph-731626-supplementary.xlsx
