# Supplementary material for: Budgeting for Environmental Health Services in Healthcare Facilities: A Ten-Step Model for Planning and Costing
Source: Int J Environ Res Public Health. 2020 Mar 20;17(6):2075. doi: 10.3390/ijerph17062075 (PMC7143484; doi:10.3390/ijerph17062075)
Supplement: Supplementary file 1 [file ijerph-17-02075-s001.zip › ijerph-731626-supplementary.xlsx]

## Sheet: Sheet 1
Title	Authors	Year	Journal	Volume	Issue	Pages
Cost analysis of a primary health care centre in Bangladesh.	Zakir Hussain, A. M.	1983	Bulletin of the World Health Organization	61	3	477-483
[Primary health care: the cost of delivery of health care at a rural outpatient clinic].	Baechler R.; Ortiz M.	1988	Revista medica de Chile	116	11	1207-11
Estimation of cost savings from reprocessing of plastic syringes. A case analysis	Mwaniki, D.L.	1991	Tropical and Geographical Medicine	43	4	383-386
Comparison of costs for disposable and reusable syringes and needles in Siriraj Hospital.	Danchaivijitr S.; Chuenarom W.; Kachintorn K.; Tangtrakul T.	1992	Journal of the Medical Association of Thailand = Chotmaihet thangphaet	75 Suppl 2		2020-11-05
The cost of the district hospital: a case study in Malawi.	Mills, Anne J; Kapalamula, J; Chisimbi, S	1993	Bulletin of the World Health Organization	71	2020-03-04	329
Cost analysis of central sterlisation services at a tertiary care medical institute.	Tabish, S.A.; Qadiri, G.J.; Hassan, G.	1994	Journal (Academy of Hospital Administration (India))	6	1	41-44
Issues involved in hospital waste management--an experience from a large teaching institution.	Basu, R.N.	1995	Journal (Academy of Hospital Administration (India))	2020-07-08	2020-02-01	79-83
CONTRACTING OUT OF CLINICAL SERVICES IN ZIMBABWE	McPake, B.; Hongoro, C.	1995	Social science & medicine	41	1	13-24
Comparison of costs for reusable and disposable syringes.	Yimyam S.; Srisuphan W.; Plianpadung S.; Senaratana W.	1995	Journal of the Medical Association of Thailand = Chotmaihet thangphaet	78 Suppl 1		S26-8
Cost of critical care in South Africa	Potgieter, P. D.; Hammill, L.; Gough, A.; Hammond, J. M. J.	1995	South African Medical Journal	85	5	425-430
Measuring public hospital costs: empirical evidence from the Dominican Republic.	Lewis, M. A.; Forgia, G. M. la; Sulvetta, M. B.	1996	Social Science & Medicine	43	2	221-234
Upgrading obstetric care at a secondary referral hospital, Ogun State, Nigeria	Olukoya, A. A.; Ogunyemi, M. A.; Akitoye, C. O.; Abudu, O.; Tijani, M. A.; Epoyun, A. O.; Ahabue, C. E.; Shaba, O.	1997	International Journal of Gynecology & Obstetrics	59		S67-S74
Universal precautions: costs for protective equipment.	Danchaivijitr S.; Tangtrakool T.; Chokloikaew S.; Thamlikitkul V.	1997	American journal of infection control	25	1	44-50
Estrategia de trabajo en la central de esterilizaciÃ³n durante la epidemia de dengue	Castro Ortiz, Z.	1999	Revista Cubana de Enfermeria	15	1	39-43
Cost recovery beds in public hospitals in Indonesia	Suwandono, A.; Gani, A.; Purwani, S.; Blas, E.; Brugha, R.	2001	Health Policy and Planning	16		2020-10-18
Costing health services in Lacor hospital	Murru, Maurizio; Bruno, Corrado; Odaga, John; Denis, Ahairwe; Ernesta, Akulu; Alessandro, Bavcar; Emmanuel, Bonane; David, Kirunda; Henry, Mwesezi; Angela, Nagujja	2004	Health Policy and Development
Biomedical waste management: an infrastructural survey of hospitals.	Rao, S. K. M.; Ranyal, R. K.; Bhatia, S. S.; Sharma, V. R.	2004	Medical Journal Armed Forces India	60	4	379-382
Cost of neonatal intensive care in a tertiary care center	Narang, A.; Kiran, P. S. S.; Kumar, P.	2005	Indian Pediatrics	42	10	989-997
Effect of costing methods on unit cost of hospital medical services.	Riewpaiboon, A.; Malaroje, S.; Kongsawatt, S.	2007	Tropical Medicine and International Health	12	4	554-563
Laboratory costs of a hospital-based blood transfusion service in Malawi	Lara, A. M.; Kandulu, J.; Chisuwo, L.; Kashoti, A.; Mundy, C.; Bates, I.	2007	Journal of Clinical Pathology	60	10	1117-1120
Improvement and modification of the routing system for the health-care waste collection and transportation in Istanbul.	Alagoz AZ.; Kocasoy G.	2008	Waste management (New York, N.Y.)	28	8	1461-71
Economic impact of interventional study on rational use of antiseptics and disinfectants in Super Speciality Hospital of Nagpur.	Agarwal V.; Gharpure K.; Thawani V.; Makhija S.; Thakur A.; Powar R.	2008	Indian journal of pharmacology	40	2	78-83
The operational cost of a urology unit.	Abeygunasekera, A.M.; Duminda, M.T.; Chamintha, T.; Jayasingha, R.	2008	The Ceylon medical journal	53	2	45-48
A practical guide to alcohol-based hand hygiene infrastructure in a resource-poor pediatric hospital.	Caniza, M. A.; DueÃ±as, L.; Lopez, B.; Rodriguez, A.; Maron, G.; Hayden, R.; Srivastava, D. K.; McCullers, J. A.	2009	AJIC - American Journal of Infection Control	37	10	851-854
Estimating unit costs for dental service delivery in institutional and community-based settings in southern Thailand.	Tianviwat, S.; Chongsuvivatwong, V.; Birch, S.	2009	Asia-Pacific Journal of Public Health	21	1	84-93
Cluster-randomized, crossover trial of the efficacy of plain soap and water versus alcohol-based rub for surgical hand preparation in a rural hospital in Kenya.	Nthumba, P. M.; Stepita-Poenaru, E.; Poenaru, D.; Bird, P.; Allegranzi, B.; Pittet, D.; Harbarth, S.	2010	British Journal of Surgery	97	11	1621-1628
Application of MBR for hospital wastewater treatment in China	Liu, Q.; Zhou, Y.; Chen, L.; Zheng, X.	2010	Desalination	250	2	605-608
Estimating the Costs of Esophageal Cancer Screening, Early Diagnosis and Treatment in Three High Risk Areas in China	Yang, J.; Wei, W. Q.; Niu, J.; He, Y. T.; Liu, Z. C.; Song, G. H.; Zhao, D. L.; Qiao, Y. L.; Yang, C. X.	2011	Asian Pacific Journal of Cancer Prevention	12	5	1245-1250
The costs in provision of haemodialysis in a developing country: a multi-centered study.	Ranasinghe P.; Perera YS.; Makarim MF.; Wijesinghe A.; Wanigasuriya K.	2011	BMC nephrology	12		42
Effects of an incinerator project on a healthcare-waste management system	Khammaneechan, P.; Okanurak, K.; Sithisarankul, P.; Tantrakarnapa, K.; Norramit, P.	2011	Waste Management and Research	29	10 SUPPL.	91-96
Impact of two alternative methods of overhead cost allocation of Chilean public hospitals into the final production cost of health care services	Luis Roberto, R.S.; Carlos Alberto, V.V.; Patricio Reinaldo, V.G.; Herenia GutiÃ©rrez Ponce	2012	Value in Health Regional Issues	1	2	142-149
Investment opportunities in health: feasibility of building an American private hospital in Jordan.	Alabbadi, I.; Mahafza, A.; Al-Abbadi, M. A.; Bakir, A.	2013	European Journal of Social Sciences	40	2	312-329
Incremental costs of treating tetanus with intrathecal antitetanus immunoglobulin.	Miranda Filho, D. B.; Ximenes, R. A. A.; Siqueira-Filha, N. T.; Santos, A. C.	2013	Tropical Medicine and International Health	18	5	555-563
Cost of neonatal intensive care delivered through district level public hospitals in India	Prinja, S.; Manchanda, N.; Mohan, P.; Gupta, G.; Sethy, G.; Sen, A.; van den Hombergh, H.; Kumar, R.	2013	Indian Pediatrics	50	9	839-846
Benefits and costs of alternative healthcare waste management: an example of the largest hospital of Nepal.	Adhikari, S. R.; Supakankunit, S.	2014	WHO South East Asia Journal of Public Health	3	2	171-178
Cost-effectiveness analysis of health care waste treatment facilities in Iran hospitals; a provider perspective.	Rashidian, A.; Alinia, C.; Majdzadeh, R.	2015	Iranian Journal of Public Health	44	3	352-360
Cost-effectiveness of a hand hygiene program on health care-associated infections in intensive care patients at a tertiary care hospital in Vietnam.	Le Thi Anh Thu; Vo Thi Hong Thoa; Dang Thi Van Trang; Nguyen Phuc Tien; Dang Thuy Van; Le Thi Kim Anh; Wertheim, H. F. L.; Nguyen Truong Son	2015	AJIC - American Journal of Infection Control	43	12	e93-e99
Activity-Based Costing Management and Hospital Cost in Patients with Chronic Obstructive Pulmonary Disease	Ortakoylu, M. G. Altin S. Bahadir A. Urer H. N. Koscar F. Coskun A.	2016	European Journal of General Medicine	13		116-126
Assessment of health-care waste management in a humanitarian crisis: A case study of the Gaza Strip.	Caniato M.; Tudor TL.; Vaccari M.	2016	Waste management (New York, N.Y.)	58		386-396
Cost of Delivering Health Care Services in Public Sector Primary and Community Health Centres in North India	Prinja, S.; Gupta, A.; Verma, R.; Bahuguna, P.; Kumar, D.; Kaur, M.; Kumar, R.	2016	PLoS One	11	8
Cost analysis of a disaster facility at an apex tertiary care trauma center of India	Singh, S.; Gupta, S.; Daga, A.; Siddharth, V.; Wundavalli, L.	2016	Journal of Emergencies, Trauma and Shock	9	4	133-138
Comparative analysis of cost of biomedical waste management across varying bed strengths in rural India	D'Souza, B.C.; Seetharam, A.M.; Chandrasekaran, V.; Kamath, R.	2017	International Journal of Healthcare Management			2020-01-06
Cost analysis of the implementation of portable handwashing and drinking water stations in rural Kenyan health facilities	Freedman, Michael; Bennett, Sarah D; Rainey, Rochelle; Otieno, Ronald; Quick, Rob	2017	Journal of Water Sanitation and Hygiene for Development			washdev2017010
Epidemiology and economic impact of health care-associated infections and cost-effectiveness of infection control measures at a Thai university hospital.	Rattanaumpawan, P.; Thamlikitkul, V.	2017	AJIC - American Journal of Infection Control	45	2	145-150
Cost-effectiveness analysis of N95 respirators and medical masks to protect healthcare workers in China from respiratory infections.	Mukerji S.; MacIntyre CR.; Seale H.; Wang Q.; Yang P.; Wang X.; Newall AT.	2017	BMC infectious diseases	17	1	464
[Costs of a cytostatic drug preparation unit in a hospital in Mexico].	Martrinez Rodriguez OA.; Rivas Bocanegra RE.; Ascencio-Perez IS.; Zapata SÃ¡nchez LA.		Farmacia hospitalaria : organo oficial de expresion cientifica de la Sociedad Espanola de Farmacia Hospitalaria	31	6	375-8
Does a single specialty intensive care unit make better business sense than a multi-specialty intensive care unit? A costing study in a trauma center in India.	Kumar P.; Jithesh V.; Gupta SK.		Saudi journal of anaesthesia	9	2	189-94
